# Supplementary material for: Biological Evaluation of Avocado Residues as a Potential Source of Bioactive Compounds
Source: Antioxidants (Basel). 2022 May 25;11(6):1049. doi: 10.3390/antiox11061049 (PMC9220077; doi:10.3390/antiox11061049)
Supplement: Supplementary file 1 [file antioxidants-11-01049-s001.zip]

Archive with 1 entries (1 files):
- antioxidants-1725313-supplementary.pdf
